# Supplementary material for: GenomeBits insight into omicron and delta variants of coronavirus pathogen
Source: PLoS One. 2022 Jul 11;17(7):e0271039. doi: 10.1371/journal.pone.0271039 (PMC9273097; doi:10.1371/journal.pone.0271039)
Supplement: S1 Text — (TEX) [file pone.0271039.s001.tex]

Delta variant 
--Spain: EPI ISL 7900475; EPI ISL 7951710. 
--USA: EPI ISL 8154562; EPI ISL 8178972; EPI ISL 8179449. 

Omicron variant
--Spain: EPI ISL 8170071; EPI ISL 8170084.
--USA: EPI ISL 8163263; EPI ISL 8163267; EPI ISL 8163304; EPI ISL 8163380; EPI ISL 8082518.

Original sequence
--Wuhan-Hu-1 China: MN908947.3.
